# Supplementary material for: Synergistic Antimicrobial and Antiviral Efficacy of Chitosan–Silver Nanocomposites Against Major Pathogens of Bombyx mori: In Vitro and In Vivo Evaluations
Source: Insects. 2026 Apr 8;17(4):403. doi: 10.3390/insects17040403 (PMC13115892; doi:10.3390/insects17040403)
Supplement: Supplementary file 1 [file insects-17-00403-s001.zip]

Archive with 1 entries (1 files):
- insects-4171018-supplementary.pdf
